# Supplementary material for: Down-regulation of the cotton endo-1,4-β-glucanase gene KOR1 disrupts endosperm cellularization, delays embryo development, and reduces early seedling vigour
Source: J Exp Bot. 2015 Mar 24;66(11):3071–83. doi: 10.1093/jxb/erv111 (PMC4449532; doi:10.1093/jxb/erv111)
Supplement: Supplementary Data [file supp_erv111_jexbot144881_file002.xls]

## Sheet: Supplemental Table S1
	Supplemental Table S1. Primers used for cloning, PCR and RT-PCR analyses.
Name	Sequence a	Used for	Product size (bp)	PCR conditions
GhKOR1 Gene Cloning Gene Forward/ Reverse Primers	F: 5’-ATGCCACTGGGAATTCATCC-3’	GhKOR1 gene cloning from the cDNA library	360	Pre-amplification denaturation at 95℃ for 3 min, 35 cycles of (denaturation at 94℃ for 30s, primer annealing at 56℃ for 1 min, and extension at 72℃ for 1 min), and a final extension of RT-PCR products at 72℃ for 7 min.
	R: 5’-TGGGACCACAATACCATCCA-3’
GhKOR1 Gene Cloning T3 promoter Forward/Gene Reverse Primers	F: 5’-ATTAACCCTCACTAAAGGGA-3’	GhKOR1 gene cloning from the cDNA library	1400	Pre-amplification denaturation at 95℃ for 3 min, 35 cycles of (denaturation at 94℃ for 1 min, primer annealing at 56℃ for 1 min, and extension at 72℃ for 2 min), and a final extension of RT-PCR products at 72℃ for 10 min.
	R: 5’-TGGGACCACAATACCATCCA-3’
GhKOR1 RNAi Vector Primers	F: 5’- CGGACTCATCACCCTCATCGT-3’	RNAi vector constucting	562	Pre-amplification denaturation at 95℃ for 3 min, 30 cycles of (denaturation at 94℃ for 30s, primer annealing at 56℃ for 30s, and extension at 72℃ for 1 min), and a final extension of RT-PCR products at 72℃ for 8 min.
	R: 5’- AGCCATTTCAGCAGCAAGAT -3’
GhKOR1 Over-epxress Vector Primers	F: 5’- ATCATGTACGGCAGAGAT-3’	Over-express vector constucting	1860	Pre-amplification denaturation at 95℃ for 3 min, 30 cycles of (denaturation at 94℃ for 45s, primer annealing at 56℃ for 45s, and extension at 72℃ for 1.5 min), and a final extension of RT-PCR products at 72℃ for 8 min.
	F: 5’- TGGTTTCCAAGGTGCCGGA-3’
GhKOR1 PCR Genotyping 35S Forward/Gene Reverse Primers	F: 5'-CGTAAGGGATGACGCACAAT-3’	Genotyping: transgenic plants identification	696bp for RNAi transgenic plants	Pre-amplification denaturation at 94℃ for 3 min, 30 cycles of (denaturation at 94℃ for 30s, primer annealing at 55℃ for 30s, and extension at 72℃ for 40s), and a final extension of PCR products at 72℃ for 8 min.
	R: 5'-AGCCATTTCAGCAGCAAGAT-3'		982bp for Overexpress transgenic plants
Gh18SrRNA-RT	F: 5’-CTGAGAAACGGCTACCACAT-3’	Cotton 18srRNA gene specific primers for semi-quantitative RT-PCR analysis	500	Pre-amplification denaturation at 94℃ for 3 min, 21 cycles of (denaturation at 94℃ for 30s, primer annealing at 55℃ for 30s, and extension at 72℃ for 30s), and a final extension of RT-PCR products at 72℃ for 5 min.
	R: 5’-CTATGAAATACGAATGCCCC-3’
GhHis3-RT	F: 5’-GGTGGTGTGAAGAAGCCTCAT-3’	Cotton Histone 3 gene specific primers for qRT-PCR analysis	99	Pre-amplification denaturation at 94℃ for 3 min, 40 cycles of (denaturation at 94℃ for 20s, primer annealing at 56℃ for 20s, and extension at 72℃ for 30s), and a final extension of RT-PCR products at 72℃ for 5 min.
	R: 5'-AATTTCACGAACAAGCCTCTGGAA-3'
GhKOR1-RT	F: 5’-TGTTTCCTACACCACCACCA-3’	GhKOR1 gene primers for semi-quantitative RT-PCR and qRT-PCR analysis	197	Pre-amplification denaturation at 94℃ for 3 min, 40 cycles of (denaturation at 94℃ for 30s, primer annealing at 56℃ for 30s, and extension at 72℃ for 30s), and a final extension of RT-PCR products at 72℃ for 5 min.
	R: 5'-CCACGAGTTTTGTCCAGGTT-3'
GhKOR2-RT	F: 5’-TCTTGTGGGGTATGGGGATA-3’	GhKOR2 gene primers for semi-quantitative RT-PCR qRT-PCRanalysis	191	Pre-amplification denaturation at 94℃ for 3 min, 40 cycles of (denaturation at 94℃ for 30s, primer annealing at 56℃ for 30s, and extension at 72℃ for 30s), and a final extension of RT-PCR products at 72℃ for 5 min.
	R: 5’-TGTTCCGGGAATCGATGTAT-3’
GhCas1-RT	5' ACTGGTGATGCGATTTATGC 3'	GhCas1 gene primers for qRT-PCR analysis	127bp	Pre-amplification denaturation at 94℃ for 3 min, 40 cycles of (denaturation at 94℃ for 30s, primer annealing at 58℃ for 30s, and extension at 72℃ for 30s), and a final extension of RT-PCR products at 72℃ for 5 min.
	5' AGTTGGAACGAAACCGAGGA 3'
GhCas2-RT	5' TTTATCTTCATGCCTACGGG 3'	GhCas2 gene primers for qRT-PCR analysis	112bp	Pre-amplification denaturation at 94℃ for 3 min, 40 cycles of (denaturation at 94℃ for 30s, primer annealing at 58℃ for 30s, and extension at 72℃ for 30s), and a final extension of RT-PCR products at 72℃ for 5 min.
	5' CATATCCACGAGCAAGTGTT 3'
GhGlu3-RT	5' TCTCACGCTGCTTATGCCAT 3'	GhGlu3 gene primers for qRT-PCR analysis	102bp	Pre-amplification denaturation at 94℃ for 3 min, 40 cycles of (denaturation at 94℃ for 30s, primer annealing at 58℃ for 30s, and extension at 72℃ for 30s), and a final extension of RT-PCR products at 72℃ for 5 min.
	5' AGGATTTTGGGATGTTAGTG 3'
GhGlu4-RT	5' GTTTATCTGTTTGCCCTTTT 3'	GhGlu4gene primers for qRT-PCRanalysis	133bp	Pre-amplification denaturation at 94℃ for 3 min, 40 cycles of (denaturation at 94℃ for 20s, primer annealing at 56℃ for 20s, and extension at 72℃ for 20s), and a final extension of RT-PCR products at 72℃ for 5 min.
	5' GGTAATTCTTCAACCCTTCT 3'
a: F: forward primer; R: reverse primer.
